# Supplementary material for: Signatures of balancing selection are maintained at disease resistance loci following mating system evolution and a population bottleneck in the genus Capsella
Source: BMC Evol Biol. 2012 Aug 21;12:152. doi: 10.1186/1471-2148-12-152 (PMC3502572; doi:10.1186/1471-2148-12-152)
Supplement: Additional file 1 — Table S1. Locations of the individuals from which the R-gene sequences were sampled. [file 1471-2148-12-152-S1.xlsx]

## Sheet: Gos_et_al_Table_S1.csv
Sample Name	Designation	Species	Location
G1	2e-TS2	Capsella grandiflora	Paleokastritsas, Corfu, Greece
G2	2h-TS3	Capsella grandiflora	Paleokastritsas, Corfu, Greece
G3	918/1-TS2	Capsella grandiflora	Pantokrator, Corfu, Greece
G4	918/8-TS2	Capsella grandiflora	Pantokrator, Corfu, Greece
G5	934/32-TS2	Capsella grandiflora	Metsovo, Zagori, Greece
G6	934/31-TS1	Capsella grandiflora	Metsovo, Zagori, Greece
G7	935/13-TS1	Capsella grandiflora	Sokraki, Corfu, Greece
G8	925/9-TS2	Capsella grandiflora	Ioannina, Zagori, Greece
R1	1GR1-TS1	Capsella rubella	Samos, Greece
R2	39.5-TS2	Capsella rubella	Bacia, Sicily, Italy
R3	1209/26-TS3	Capsella rubella	Cumbre Dorsal, Tenerife, Spain
R4	80TR1-TS1	Capsella rubella	Istanbul, Turkey
R5	50.1-TS2	Capsella rubella	La Calma, Spain
R6	1215/16-TS1	Capsella rubella	La Laguna, Tenerife, Spain
R7	TAAL-1-TS3	Capsella rubella	Taguemont, Algeria
