# Supplementary material for: Signatures of balancing selection are maintained at disease resistance loci following mating system evolution and a population bottleneck in the genus Capsella
Source: BMC Evol Biol. 2012 Aug 21;12:152. doi: 10.1186/1471-2148-12-152 (PMC3502572; doi:10.1186/1471-2148-12-152)
Supplement: Additional file 2 — Table S2. Locations of the individuals from which the genome-wide sequences were sampled. [file 1471-2148-12-152-S2.xlsx]

## Sheet: Gos_et_al_Table_S2.csv
Name	Locus Fragment	R-Gene Type	Gene Name	Forward Primer	Reverse Primer	BankIt ID	GenBank Accession Numbers
P2	At1g12290_2	CC-NBS-LRR		CTGACTGATTCTTCGTCGAG	GCCCTGTGGATAGCATCTG	1548678	JX262585 - JX262607
P3	At1g17600_1	TIR-NBS-LRR		GATCTCTGATGCTTGATGGC	CAGACGCAAAAGTGAAAATG	1549476	JX272820 - JX272829
P10	At1g27170_6	TIR-NBS-LRR		TGGTTGCCACAGCTTAGAAG	GAACTCGGAACCTGTTTCAG	1549463	JX272799 - JX272819
P13	At1g56540_1	TIR-NBS-LRR	WRR4	TGGATTTTCTTCCTCGCCTA	CAGTCGTAAGCATCCCATCA	1549478	JX272830 - JX272841
P15	At1g63730_2	TIR-NBS-LRR		GCATTCAGCCCCTTAC	CCTACGTGCTTCTTGACCCA	1549769	JX426710 - JX426732
P17	At1g63740_2	TIR-NBS-LRR		TGTGGGTCCTTGAGATTGAA	CCCTTCCTGGTAAGTATGC	1549765	JX426695 - JX426709
P19	At1g64070_2	TIR-NBS-LRR	RLM1	GGATGCATACCCAAGCAAGT	GCGTGCTTCACAAGAGACTG	1549802	JX426733 - JX426747
P20	At3g50950_1	CC-NBS-LRR	ZAR1	GCCTCAACTGTCGTCACCTT	TGGAGGAGTAAGGGCGTCTA	1549813	JX426748 - JX426770
P21	At5g17680_3	TIR-NBS-LRR		ATGAGCTGCTTGAGGTGGTT	TTGGTGATTGAAGCAAGTGG	1549815	JX426771 - JX426793
