# Supplementary material for: Signatures of balancing selection are maintained at disease resistance loci following mating system evolution and a population bottleneck in the genus Capsella
Source: BMC Evol Biol. 2012 Aug 21;12:152. doi: 10.1186/1471-2148-12-152 (PMC3502572; doi:10.1186/1471-2148-12-152)
Supplement: Additional file 3 — Table S3. Primers used for PCR amplification of R-gene fragments. * Data from C. grandiflora only. [file 1471-2148-12-152-S3.xlsx]

## Sheet: Gos_et_al_Table_S3.csv
Locus Fragment	RefSeq Accession Number	BlastX Coordinates	Coordinates of Protein Domain	Conserved Domain Database (CDD) BLAST Result
At1g12290_2	NM_001160857.1	460-641	465-602	LRR protein
At1g17600_1*	NM_101622.1	752-941, 919-1000	843-953	LRR protein
At1g27170_6	NM_001160900.1	696-878, 814-1015	708-1104	LRR receptor-like protein kinase
At1g56540_1	NM_104531.1	597-626, 620-691	532-750	LRR receptor-like protein kinase
At1g63730_2	NM_105050.1	642-814	601-732	LRR protein
At1g63740_2*	NM_105051.3	618-800	588-715	LRR protein
At1g64070_2	NM_105080.2	619-825	602-621, 760-782	LRR protein
At3g50950_1	NM_114955.4	530-714
At5g17680_3	NM_121774.1	898-1078	719-997	LRR protein
