# Supplementary material for: Signatures of balancing selection are maintained at disease resistance loci following mating system evolution and a population bottleneck in the genus Capsella
Source: BMC Evol Biol. 2012 Aug 21;12:152. doi: 10.1186/1471-2148-12-152 (PMC3502572; doi:10.1186/1471-2148-12-152)
Supplement: Additional file 4 — Table S4. BlastX Coordinates and protein coding domains for the R-gene fragments. * Data from C. grandiflora only. [file 1471-2148-12-152-S4.xlsx]

## Sheet: Gos_et_al_Table_S4.csv
Species	Designation	Origin
C. grandiflora	2e-TS1	Paleokastritsas, Corfu, Greece
C. grandiflora	918/1-TS4, 918/8-TS1	Pantokrator, Corfu, Greece
C. grandiflora	934/31-TS3	Metsovo, Zagori, Greece
C. grandiflora	935/13-TS2	Sokraki, Corfu, Greece
C. grandiflora	925/9-TS3	Ioannina, Zagori, Greece
C. rubella	1GR1-TS1	Samos, Greece
C. rubella	39.1-TS1	Bacia, Sicily, Italy
C. rubella	1209/26-TS4	Cumbre Dorsal, Tenerife, Spain
C. rubella	80TR1-TS1	Istanbul, Turkey
C. rubella	50.1-TS1	La Calma, Spain
C. rubella	1215/17-TS1	La Laguna, Tenerife, Spain
C. rubella	TAAL-1-TS2	Taguemont, Algeria
C. rubella	75.2	Moni Megalou, Spilaiou, Greece
